# Supplementary material for: Brain region–specific neural activation by low-dose opioid promotes social behavior
Source: JCI Insight. 2024 Dec 6;9(23):e182060. doi: 10.1172/jci.insight.182060 (PMC11623950; doi:10.1172/jci.insight.182060)
Supplement: Supporting data values [file jciinsight-9-182060-s209.xlsx]

## Sheet: fig1a
Vehicle	0.03mg/kg
40.4	80.7
85	75.5
71.3	54.7
77.9	72.4
77.1	79
7.4	83.9
83.7	70.4
59.3	62.2
50.3	73.8
56.1	103.5
50.5	80.1
69.1	111.3
77.9	72.3
16	88.7
106.9	97.4
62.9	112
113.5	63.2
61.6	85.7
52.9	91.2
91.4	100.9
62.1	80.5
90.9

## Sheet: fig1b
Vehicle	0.03mg/kg
73.3	40.1
39.1	30.8
39.6	37.6
17.4	48.4
19.1	19.8
115.9	26.1
32.2	28.9
24	58.1
48.8	55.4
57.1	9.8
58.6	15.7
24.7	22.2
44.9	62.5
110.8	17.7
11.7	28.1
41.9	12.4
17.3	49.6
49.4	21.8
30.8	30.1
27.6	23.4
41.5	18.2
25.8

## Sheet: fig1c
Vehicle	5 mg/kg
74.7	10.53
91.77	1.8
56.83	13.77
96.57	0.67
27.23	6.97
51.7	6.37
62.83	59.47
55.53	4.57
56.07	54.23
58.5	11.23
67.43	42.73

## Sheet: fig1d
Vehicle	5 mg/kg
31.27	80
19.67	77.37
34.5	63.83
19.9	93.77
31.9	59.5
18.17	66.8
17.93	18.7
22.93	84.2
46.1	40.57
22.83	81.47
24.93	32.87

## Sheet: fig1e
Vehicle-saline	Vehicle-vpa	0.03mg/kg	0.1mg/kg	0.3mg/kg	1mg/kg	3mg/kg
100.24	52.5	107.52	186.09	139.36	51.61	5.72
144.27	70.68	58.04	141.83	150.5	77.78	8.63
29.27	16.66	120.25	129.48	96.11	86.81	6.8
60.84	96.83	85.36	108.12	84.7	158.62	49.59
135.43	132.72	71.34	44.34	123.81	61.38	71.29
228.51	132.97	170.41	96.93	62.94	54
98.7	94.84	133.48	108.33	71.27	90.88
135.67	31.74	68.8	197.7	64.37	63.15
65.92	48.09	147.57	88.47	130.74	83.76
127.45	30.88	95.12	93.06	83.11	96.17
127.07	50.54	119.59	167.58	100.85	50.01
147.9	49.11	201.08	71	76.41	30.48
89.88	30.73		92.8		39.69

## Sheet: fig1f
Vehicle	0.1mg/kg	1mg/kg
82.099	79.074	145.22
137.52	165.85	156.77
122.53	192.94	272.84
74.536	117.58	153.88
151	77.974	130.23
84.162	124.73	90.351
123.77	101.9	147.01
69.173	67.247	136.69
69.998	69.998	180.56
146.32	93.101	142.2
95.439	141.78	95.851
43.456	105.07	169.56

## Sheet: fig2b
Vehicle	0.03mg/kg	5mg/kg
23.4	62.6	120.8
51.5	24	143.2
38.2	37.7	129.7
15.4	33.4	132
17.8	26.1	80.2
11.9	48.7	91.2
32.7	25.7	78.5
43.2	74.8	124.5
79.9	35.1	84.9
60.9	57.8	93.6
20.1	93.6	86.5
41	65.5	83.9
2.9	120.4	73.3
8.2	27.5	122.3
8.3	22.7	60.4
1.6	14.9	129.6
9.9	26.4	178.6
15.4

## Sheet: fig2c
Vehicle	0.03mg/kg	5mg/kg
105.747	133.605	309.432
76.104	117.048	308.861
39.833	162.149	320.704
121.164	127.971	369
110.199	143.881	234.669
95.652	101.044	183.92
107.954	125.567	182.411
52.882	206.414	354.041
97.412	185.885	403.879
58.507	226.369	168.263
112.007	58.8	97.735
89.828	78.579	123.719
64.486	121.896	115.65
122.731	70.872	202.571
115.875	64.495	182.141
95.959	95.385	49.091
82.641	170.984	240.591
94.034	165.984	282.901
114.227	152.546	426.402
58.418	101.972	253.195
78.788	122.295	237.802
96.453	167.394	298.439
70.072	138.622	254.663
130.556	126.469
138.716	170.305
146.315	131.783
189.719	166.345
135.225

## Sheet: fig2d
Vehicle	0.03mg/kg	5mg/kg
27.7458	25.9026	26.5176
21.4794	0	12.504
23.3353	38.9284	8.46795
8.45858	9.57977	42.1935
14.9107	4.86928	15.6238
0	7.7155	0
23.5721	0	22.9556
5.77755	27.9792	19.1242
11.0632	2.53184	58.027
6.97293	24.6695	35.9801
3.62235	10.5351	27.1537
28.513	4.31262	39.2921
0	22.477	25.0388
13.1165	25.8087	27.9236
4.996	2.66634
2.94328	9.4194
71.4375	7.09223
3.17512	49.9833
8.25094	3.43598
24.2135

## Sheet: fig2e
Vehicle	0.03mg/kg	5mg/kg
29.4341	6.65704	31.8526
22.1996	21.1016	46.0952
35.2373	16.1913	33.2548
55.6546	12.9049	36.9387
16.5976	14.4273	63.3701
35.1289	12.185	65.4386
26.7264	20.4723	116.366
21.7255	11.8196	61.9747
63.8575	24.3675	62.4471
25.4323	2.37101	80.7949
19.2905	8.28945	28.7049
27.6126	38.3899	74.6955
43.7174	38.7208	10.5507
29.7031	15.7751	18.7031
51.8737	13.585	11.7838
9.13322	39.0431	32.5586
27.0231	23.6588	21.7065
29.8852	11.4394	29.3444
88.1964	22.7664	24.6081
15.0206	51.8849	40.8854
15.2185	37.7064	53.8239
26.5727	16.5711	21.6858
7.58502	11.0611	43.9192
41.3764	53.6033	16.0384
15.6728	42.1368	99.0141
19.9528	20.9998	81.991
29.9003	20.7561	114.183
0	13.4572	60.7537
0	27.5396	82.9738
18.6489	31.6527	74.8799
25.9639	29.2397	69.5627
40.0555	13.1697	85.0229
	33.0906	112.978
	10.3069	94.5092
	2.72427	52.6677
	35.0684	87.1381
	12.1481	59.7826
	21.3439	55.7604
	7.50206	38.6165
	5.63856	39.7634
	13.1844	33.9371
	2.66718	65.6769
	18.5782

[truncated: 24 more sheets: fig2f, fig2g, fig3c, fig3d, fig4a, fig4b, fig4c, fig4d, fig4e, fig4f, fig5b, fig5c, fig5d, fig5e, fig5f, fig5g, fig.S2A, fig.S2B, fig.S2C, fig.S2D …]
